# Supplementary material for: Activity of ALK Inhibitors in Renal Cancer with ALK Alterations: A Systematic Review
Source: Int J Mol Sci. 2022 Apr 3;23(7):3995. doi: 10.3390/ijms23073995 (PMC8999731; doi:10.3390/ijms23073995)
Supplement: Supplementary file 1 [file ijms-23-03995-s001.zip]

Archive with 2 entries (2 files):
- Supplementary/Supplementary Material A.pdf
- Supplementary/Supplementary Material B.pdf
